# Supplementary material for: Lilikoi V2.0: a deep learning–enabled, personalized pathway-based R package for diagnosis and prognosis predictions using metabolomics data
Source: Gigascience. 2021 Jan 23;10(1):giaa162. doi: 10.1093/gigascience/giaa162 (PMC7825009; doi:10.1093/gigascience/giaa162)
Supplement: giaa162_Supplemental_Files [file giaa162_supplemental_files.zip]

Archive with 10 entries (10 files):
- Lilikoi Figure 1.docx
- Lilikoi Figure 2.docx
- Lilikoi Figure 3.docx
- Lilikoi Figure 4.docx
- Lilikoi Figure 5.docx
- Lilikoi Supplementary.docx
- Lilikoi2_Supplementary_er162_Identifiers.csv
- Lilikoi2_Supplementary_JCI71180sd2_Identifiers.csv
- Lilikoi2_Supplementary_plasma_Identifiers.csv
- Lilikoi2_supplement_Lilikoi V2.0 Manual.pdf
