# Supplementary material for: Lilikoi V2.0: a deep learning–enabled, personalized pathway-based R package for diagnosis and prognosis predictions using metabolomics data
Source: Gigascience. 2021 Jan 23;10(1):giaa162. doi: 10.1093/gigascience/giaa162 (PMC7825009; doi:10.1093/gigascience/giaa162)
Supplement: giaa162_Supplemental_Files [file giaa162_supplemental_files.zip › Lilikoi2_Supplementary_er162_Identifiers.csv]

	Query	Match	HMDB	PubChem	ChEBI	KEGG	Comment	pathway
1	arachidonic acid	Arachidonic acid	HMDB01043	444899	15843	C00219	1	Alpha Linolenic Acid and Linoleic Acid Metabolism
2	linoleic acid	Linoleic acid	HMDB00673	5280450	17351	C01595	1	Alpha Linolenic Acid and Linoleic Acid Metabolism
3	N-acetyl-D-mannosamine	N-Acetylmannosamine	HMDB01129	11096158	63154	C00645	1	Amino Sugar Metabolism
4	asparagine	L-Asparagine	HMDB00168	6267	17196	C00152	1	Ammonia Recycling
5	glutamine	L-Glutamine	HMDB00641	5961	18050	C00064	1	Ammonia Recycling
6	citrulline	Citrulline	HMDB00904	9750	16349	C00327	1	Arginine and Proline Metabolism
7	urea	Urea	HMDB00294	1176	16199	C00086	1	Arginine and Proline Metabolism
8	aspartic acid	D-Aspartic acid	HMDB06483	83887	17364	C00402	1	Aspartate Metabolism
9	N-acetylaspartate	N-Acetyl-L-aspartic acid	HMDB00812	65065	21547	C01042	1	Aspartate Metabolism
10	beta-alanine	Beta-Alanine	HMDB00056	239	16958	C00099	1	Beta-Alanine Metabolism
11	pantothenic acid	Pantothenic acid	HMDB00210	988	7916	C00864	1	Beta-Alanine Metabolism
12	uracil	Uracil	HMDB00300	1174	17568	C00106	1	Beta-Alanine Metabolism
13	capric acid	Capric acid	HMDB00511	2969	30813	C01571	1	Beta Oxidation of Very Long Chain Fatty Acids
14	lauric acid	Dodecanoic acid	HMDB00638	3893	30805	C02679	1	Beta Oxidation of Very Long Chain Fatty Acids
15	lignoceric acid	Tetracosanoic acid	HMDB02003	11197	28866	C08320	1	Beta Oxidation of Very Long Chain Fatty Acids
16	citric acid	Citric acid	HMDB00094	311	30769	C00158	1	Citric Acid Cycle
17	FAD	FAD	HMDB01248	643975	16238	C00016	1	Citric Acid Cycle
18	succinic acid	Succinic acid	HMDB00254	1110	15741	C00042	1	Citric Acid Cycle
19	3-hydroxybutanoic acid	3-Hydroxybutyric acid	HMDB00357	441	20067	C01089	1	Fatty Acid Biosynthesis
20	myristic acid	Myristic acid	HMDB00806	11005	28875	C06424	1	Fatty Acid Biosynthesis
21	fructose	D-Fructose	HMDB00660	439709	28645	C02336	1	Galactose Metabolism
22	maltotriose	Maltotriose	HMDB01262	439586	NA	C01835	1	Galactose Metabolism
23	sorbitol	Sorbitol	HMDB00247	5780	17924	C00794	1	Galactose Metabolism
24	sucrose	Sucrose	HMDB00258	5988	17992	C00089	1	Galactose Metabolism
25	glutathione	Glutathione	HMDB00125	124886	16856	C00051	1	Glutathione Metabolism
26	glycerol	Glycerol	HMDB00131	753	17522	C00116	1	Glycerolipid Metabolism
27	palmitic acid	Palmitic acid	HMDB00220	985	15756	C00249	1	Glycerolipid Metabolism
28	3-phosphoglycerate	3-Phosphoglyceric acid	HMDB00807	724	17050	C00597	1	Glycine and Serine Metabolism
29	glyceric acid	Glyceric acid	HMDB00139	439194	32398	C00258	1	Glycine and Serine Metabolism
30	glycine	Glycine	HMDB00123	750	15428	C00037	1	Glycine and Serine Metabolism
31	ornithine	Ornithine	HMDB00214	6262	15729	C00077	1	Glycine and Serine Metabolism
32	pyruvate	Pyruvic acid	HMDB00243	1060	32816	C00022	1	Glycine and Serine Metabolism
33	serine	L-Serine	HMDB00187	5951	17115	C00065	1	Glycine and Serine Metabolism
34	threonine	L-Threonine	HMDB00167	6288	16857	C00188	1	Glycine and Serine Metabolism
35	glucose	D-Glucose	HMDB00122	5793	4167	C00031	1	Glycolysis
36	glucuronic acid	D-Glucuronic acid	HMDB00127	444791	42717	C00191	1	Inositol Metabolism
37	2-aminoadipic acid	Aminoadipic acid	HMDB00510	469	37024	C00956	1	Lysine Degradation
38	2-ketoadipic acid	Oxoadipic acid	HMDB00225	71	15753	C00322	1	Lysine Degradation
39	homoserine	L-Homoserine	HMDB00719	12647	15699	C00263	1	Methionine Metabolism
40	putrescine	Putrescine	HMDB01414	1045	17148	C00134	1	Methionine Metabolism
41	spermidine	Spermidine	HMDB01257	1102	16610	C00315	1	Methionine Metabolism
42	nicotinamide	Niacinamide	HMDB01406	936	17154	C00153	1	Nicotinate and Nicotinamide Metabolism
43	glucose-6-phosphate	Glucose 6-phosphate	HMDB01401	5958	4170	C00092	1	Nucleotide Sugars Metabolism
44	ribose	D-Ribose	HMDB00283	5779	16988	C00121	1	Pentose Phosphate Pathway
45	ribose-5-phosphate	D-Ribose 5-phosphate	HMDB01548	439167	52742	C00117	1	Pentose Phosphate Pathway
46	phenylalanine	L-Phenylalanine	HMDB00159	6140	17295	C00079	1	Phenylalanine and Tyrosine Metabolism
47	ethanolamine	Ethanolamine	HMDB00149	700	16000	C00189	1	Phospholipid Biosynthesis
48	1-hexadecanol	1-Hexadecanol	HMDB03424	2682	16125	C00823	1	Plasmalogen Synthesis
49	octadecanol	Octadecanol	HMDB02350	8221	32154	D01924	1	Plasmalogen Synthesis
50	stearic acid	Stearic acid	HMDB00827	5281	28842	C01530	1	Plasmalogen Synthesis
51	valine	L-Valine	HMDB00883	6287	16414	C00183	1	Propanoate Metabolism
52	adenine	Adenine	HMDB00034	190	16708	C00147	1	Purine Metabolism
53	adenosine	Adenosine	HMDB00050	60961	16335	C00212	1	Purine Metabolism
54	guanine	Guanine	HMDB00132	764	16235	C00242	1	Purine Metabolism
55	guanosine	Guanosine	HMDB00133	6802	16750	C00387	1	Purine Metabolism
56	hypoxanthine	Hypoxanthine	HMDB00157	790	17368	C00262	1	Purine Metabolism
57	inosine	Inosine	HMDB00195	6021	17596	C00294	1	Purine Metabolism
58	inosine 5'-monophosphate	Inosinic acid	HMDB00175	8582	17202	C00130	1	Purine Metabolism
59	uric acid	Uric acid	HMDB00289	1175	17775	C00366	1	Purine Metabolism
60	xanthine	Xanthine	HMDB00292	1188	17712	C00385	1	Purine Metabolism
61	cytidine-5'-diphosphate	CDP	HMDB01546	6132	17239	C00112	1	Pyrimidine Metabolism
62	uridine	Uridine	HMDB00296	6029	16704	C00299	1	Pyrimidine Metabolism
63	lactic acid	L-Lactic acid	HMDB00190	107689	422	C00186	1	Pyruvate Metabolism
64	phosphoethanolamine	O-Phosphoethanolamine	HMDB00224	1015	17553	C00346	1	Sphingolipid Metabolism
65	maltose	D-Maltose	HMDB00163	10991489	47937	C00208	1	Starch and Sucrose Metabolism
66	cholesterol	Cholesterol	HMDB00067	11025495	1307929	C00187	1	Steroid Biosynthesis
67	taurine	Taurine	HMDB00251	1123	15891	C00245	1	Taurine and Hypotaurine Metabolism
68	leucine	L-Leucine	HMDB00687	6106	15603	C00123	1	Transcription/Translation
69	lysine	L-Lysine	HMDB00182	5962	18019	C00047	1	Transcription/Translation
70	proline	L-Proline	HMDB00162	145742	17203	C00148	1	Transcription/Translation
71	pyrophosphate	Pyrophosphate	HMDB00250	644102	18361	C00013	1	Transcription/Translation
72	uridine-5'-monophosphate	Uridine 5'-monophosphate	HMDB00288	6030	16695	C00105	1	Transcription/Translation
73	trehalose	Trehalose	HMDB00975	7427	16551	C01083	1	Trehalose Degradation
74	fumaric acid	Fumaric acid	HMDB00134	444972	18012	C00122	1	Tyrosine Metabolism
75	tyrosine	L-Tyrosine	HMDB00158	6057	17895	C00082	1	Tyrosine Metabolism
76	4-hydroxybenzoate	4-Hydroxybenzoic acid	HMDB00500	135	30763	C00156	1	Ubiquinone Biosynthesis
77	1-monostearin	Glycerol 1-octadecanoate	HMDB31075	24699	526874		1	NA
78	1,2,4-benzenetriol	Benzene-1,2,4-triol	METPA0328	NA	NA	C02814	1	NA
79	1,5-anhydroglucitol	1,5-Anhydrosorbitol	HMDB02712	64960	16070	C07326	1	NA
80	2-hydroxybutanoic acid	2-Hydroxybutyric acid	HMDB00008	11266	1148	C05984	1	NA
81	2-hydroxyglutaric acid	NA	NA	NA	NA	NA	0	NA
82	2-hydroxyvaleric acid	2-Hydroxyvaleric acid	HMDB01863	98009	60647		1	NA
83	2-ketoglucose dimethylacetal NIST	NA	NA	NA	NA	NA	0	NA
84	2-oxogluconic acid NIST	NA	NA	NA	NA	NA	0	NA
85	5'-deoxy-5'-methylthioadenosine	NA	NA	NA	NA	NA	0	NA
86	abietic acid	NA	NA	NA	NA	NA	0	NA
87	adenosine-5-monophosphate	NA	NA	NA	NA	NA	0	NA
88	adipic acid	Adipic acid	HMDB00448	196	30832	C06104	1	NA
89	alanine	Alanine	METPA0179	NA	NA	C01401	1	NA
90	alpha ketoglutaric acid	NA	NA	NA	NA	NA	0	NA
91	aminomalonate	Aminomalonic acid	HMDB01147	100714	17475	C00872	1	NA
92	arabinose	Arabinose	HMDB29942	66308	46983		1	NA
93	arachidic acid	Arachidic acid	HMDB02212	10467	28822	C06425	1	NA
94	arachidonic acid isomer	NA	NA	NA	NA	NA	0	NA
95	arginine + ornithine	NA	NA	NA	NA	NA	0	NA
96	azelaic acid	Azelaic acid	HMDB00784	2266	48131	C08261	1	NA
97	behenic acid	Behenic acid	HMDB00944	8215	28941	C08281	1	NA
98	benzoic acid	Benzoic acid	HMDB01870	243	30746	C00180	1	NA
99	benzylalcohol	Benzyl alcohol	HMDB03119	244	17987	C00556	1	NA
100	conduritol-beta-epoxide	NA	NA	NA	NA	NA	0	NA
101	creatinine	Creatinine	HMDB00562	588	16737	C00791	1	NA
102	cysteine	Cysteine	METPA0075	NA	NA	C00736	1	NA
103	cysteine-glycine	NA	NA	NA	NA	NA	0	NA
104	cystine	L-Cystine	HMDB00192	67678	16283	C00491	1	NA
105	cytidine-5-monophosphate NIST	NA	NA	NA	NA	NA	0	NA
106	dehydroascorbate	Dehydroascorbate	METPA0591	NA	NA	C05422	1	NA
107	dihydroabietic acid	NA	NA	NA	NA	NA	0	NA
108	dodecanol	Dodecanol	HMDB11626	8193	28878	C02277	1	NA
109	elaidic acid	Elaidic acid	HMDB00573	445639	27997	C00712	1	NA
110	erythronic acid lactone	NA	NA	NA	NA	NA	0	NA
111	fucose 1 + rhamnose 2	NA	NA	NA	NA	NA	0	NA
112	gluconic acid	Gluconic acid	HMDB00625	10690	33198	C00257	1	NA
113	glutamic acid	NA	NA	NA	NA	NA	0	NA
114	glycerol-alpha-phosphate	NA	NA	NA	NA	NA	0	NA
115	glycerol-beta-phosphate	NA	NA	NA	NA	NA	0	NA
116	glycolic acid	Glycolic acid	HMDB00115	757	17497	C00160	1	NA
117	heptadecanoic acid	Heptadecanoic acid	HMDB02259	10465	32365		1	NA
118	hydroxycarbamate NIST	NA	NA	NA	NA	NA	0	NA
119	hydroxylamine	Hydroxylamine	HMDB03338	787	15429	C00192	1	NA
120	icosenoic acid	NA	NA	NA	NA	NA	0	NA
121	idonic acid NIST	NA	NA	NA	NA	NA	0	NA
122	inositol-4-monophosphate	NA	NA	NA	NA	NA	0	NA
123	inositol allo-	NA	NA	NA	NA	NA	0	NA
124	inositol myo-	NA	NA	NA	NA	NA	0	NA
125	inulobiose	Inulobiose	HMDB29898	439552	16751	C03323	1	NA
126	isoleucine	(+/-)-erythro-Isoleucine	HMDB33923	791	38264	C16434	1	NA
127	isothreonic acid	NA	NA	NA	NA	NA	0	NA
128	levoglucosan	Levoglucosan	HMDB00640	2724705	30997		1	NA
129	lyxitol	NA	NA	NA	NA	NA	0	NA
130	malate	NA	NA	NA	NA	NA	0	NA
131	mannitol	Mannitol	HMDB00765	6251	16899	C00392	1	NA
132	methanolphosphate	NA	NA	NA	NA	NA	0	NA
133	methionine	NA	NA	NA	NA	NA	0	NA
134	monopalmitin-1-glyceride	NA	NA	NA	NA	NA	0	NA
135	N-methylalanine	NA	NA	NA	NA	NA	0	NA
136	O-acetylserine	O-Acetylserine	HMDB03011	99478	17981	C00979	1	NA
137	oleic acid	Oleic acid	HMDB00207	445639	16196	C00712	1	NA
138	oxalic acid	Oxalic acid	HMDB02329	971	16995	C00209	1	NA
139	oxoproline	NA	NA	NA	NA	NA	0	NA
140	p-hydroquinone	Hydroquinone	HMDB02434	785	17594	C00530	1	NA
141	palmitic acid butyl ester NIST	NA	NA	NA	NA	NA	0	NA
142	palmitoleic acid	Palmitoleic acid	HMDB03229	445638	28716	C08362	1	NA
143	pelargonic acid	Pelargonic acid	HMDB00847	8158	29019	C01601	1	NA
144	pentadecanoic acid	Pentadecanoic acid	HMDB00826	13849	NA	C16537	1	NA
145	phosphogluconic acid	NA	NA	NA	NA	NA	0	NA
146	phosphoric acid	Phosphoric acid	HMDB02142	1004	26078	C00009	1	NA
147	phthalic acid	Phthalic acid	HMDB02107	1017	29069	C01606	1	NA
148	pimaric acid NIST	NA	NA	NA	NA	NA	0	NA
149	propane-1,3-diol NIST	NA	NA	NA	NA	NA	0	NA
150	pseudo uridine	NA	NA	NA	NA	NA	0	NA
151	pyrazine 2,5-dihydroxy NIST	NA	NA	NA	NA	NA	0	NA
152	pyrogallol	1,2,3-Trihydroxybenzene	HMDB13674	1057	16164	C01108	1	NA
153	ribonic acid	Ribonic acid	HMDB00867	5460677	21077	C01685	1	NA
154	ribulose-5-phosphate	NA	NA	NA	NA	NA	0	NA
155	salicylic acid	Salicylic acid	HMDB01895	338	16914	C00805	1	NA
156	threitol	D-Threitol	HMDB04136	169019	48300	C16884	1	NA
157	threonic acid	Threonic acid	HMDB00943	151152	49059	C01620	1	NA
158	tocopherol alpha	NA	NA	NA	NA	NA	0	NA
159	tocopherol beta NIST	NA	NA	NA	NA	NA	0	NA
160	tocopherol gamma-	NA	NA	NA	NA	NA	0	NA
161	trans-4-hydroxyproline	4-Hydroxyproline	HMDB00725	5810	18095	C01157	1	NA
162	tryptophan	D-Tryptophan	HMDB13609	9060	16296	C00525	1	NA
