# Supplementary material for: Lilikoi V2.0: a deep learning–enabled, personalized pathway-based R package for diagnosis and prognosis predictions using metabolomics data
Source: Gigascience. 2021 Jan 23;10(1):giaa162. doi: 10.1093/gigascience/giaa162 (PMC7825009; doi:10.1093/gigascience/giaa162)
Supplement: giaa162_Supplemental_Files [file giaa162_supplemental_files.zip › Lilikoi2_Supplementary_JCI71180sd2_Identifiers.csv]

	Query	Match	HMDB	PubChem	ChEBI	KEGG	Comment	pathway
1	N-acetylglucosamine	N-Acetyl-D-glucosamine	HMDB00215	439174	506227	C00140	1	Amino Sugar Metabolism
2	N-acetylmannosamine	N-Acetylmannosamine	HMDB01129	11096158	63154	C00645	1	Amino Sugar Metabolism
3	asparagine	L-Asparagine	HMDB00168	6267	17196	C00152	1	Ammonia Recycling
4	glutamine	L-Glutamine	HMDB00641	5961	18050	C00064	1	Ammonia Recycling
5	histidine	L-Histidine	HMDB00177	6274	15971	C00135	1	Ammonia Recycling
6	androsterone sulfate	Androsterone sulfate	HMDB02759	159663	NA	C04555	1	Androgen and Estrogen Metabolism
7	citrulline	Citrulline	HMDB00904	9750	16349	C00327	1	Arginine and Proline Metabolism
8	urea	Urea	HMDB00294	1176	16199	C00086	1	Arginine and Proline Metabolism
9	5,6-dihydrouracil	Dihydrouracil	HMDB00076	649	15901	C00429	1	Beta-Alanine Metabolism
10	aspartate	L-Aspartic acid	HMDB00191	5960	17053	C00049	1	Beta-Alanine Metabolism
11	beta-alanine	Beta-Alanine	HMDB00056	239	16958	C00099	1	Beta-Alanine Metabolism
12	pantothenate	Pantothenic acid	HMDB00210	988	7916	C00864	1	Beta-Alanine Metabolism
13	uracil	Uracil	HMDB00300	1174	17568	C00106	1	Beta-Alanine Metabolism
14	glycochenodeoxycholate	Chenodeoxycholic acid glycine conjugate	HMDB00637	22833540	NA	C05466	1	Bile Acid Biosynthesis
15	glycocholate	Glycocholic acid	HMDB00138	23617285	29746	C01921	1	Bile Acid Biosynthesis
16	glycodeoxycholate	Deoxycholic acid glycine conjugate	HMDB00631	22833539	27471	C05464	1	Bile Acid Biosynthesis
17	taurochenodeoxycholate	Taurochenodesoxycholic acid	HMDB00951	387316	16525	C05465	1	Bile Acid Biosynthesis
18	taurocholate	Taurocholic acid	HMDB00036	440567	28865	C05122	1	Bile Acid Biosynthesis
19	deoxycarnitine	4-Trimethylammoniobutanoic acid	HMDB01161	134	1941	C01181	1	Carnitine Synthesis
20	citrate	Citric acid	HMDB00094	311	30769	C00158	1	Citric Acid Cycle
21	succinate	Succinic acid	HMDB00254	1110	15741	C00042	1	Citric Acid Cycle
22	fucose	L-Fucose	HMDB00174	17106	2181	C01019	1	Fructose and Mannose Degradation
23	mannose-6-phosphate	Mannose 6-phosphate	HMDB01078	439198	49728	C00275	1	Fructose and Mannose Degradation
24	fructose	D-Fructose	HMDB00660	439709	28645	C02336	1	Galactose Metabolism
25	maltotriose	Maltotriose	HMDB01262	439586	NA	C01835	1	Galactose Metabolism
26	mannose	D-Mannose	HMDB00169	18950	4208	C00159	1	Galactose Metabolism
27	sorbitol	Sorbitol	HMDB00247	5780	17924	C00794	1	Galactose Metabolism
28	5-oxoproline	Pyroglutamic acid	HMDB00267	7405	18183	C01879	1	Glutathione Metabolism
29	glycerol	Glycerol	HMDB00131	753	17522	C00116	1	Glycerolipid Metabolism
30	3-phosphoglycerate	3-Phosphoglyceric acid	HMDB00807	724	17050	C00597	1	Glycine and Serine Metabolism
31	arginine	L-Arginine	HMDB00517	6322	16467	C00062	1	Glycine and Serine Metabolism
32	betaine	Betaine	HMDB00043	247	17750	C00719	1	Glycine and Serine Metabolism
33	creatine	Creatine	HMDB00064	586	16919	C00300	1	Glycine and Serine Metabolism
34	cystathionine	L-Cystathionine	HMDB00099	439258	17482	C02291	1	Glycine and Serine Metabolism
35	glycerate	Glyceric acid	HMDB00139	439194	32398	C00258	1	Glycine and Serine Metabolism
36	glycine	Glycine	HMDB00123	750	15428	C00037	1	Glycine and Serine Metabolism
37	homocysteine	Homocysteine	HMDB00742	778	17230	C05330	1	Glycine and Serine Metabolism
38	ornithine	Ornithine	HMDB00214	6262	15729	C00077	1	Glycine and Serine Metabolism
39	pyruvate	Pyruvic acid	HMDB00243	1060	32816	C00022	1	Glycine and Serine Metabolism
40	serine	L-Serine	HMDB00187	5951	17115	C00065	1	Glycine and Serine Metabolism
41	threonine	L-Threonine	HMDB00167	6288	16857	C00188	1	Glycine and Serine Metabolism
42	glucose	D-Glucose	HMDB00122	5793	4167	C00031	1	Glycolysis
43	histamine	Histamine	HMDB00870	774	18295	C00388	1	Histidine Metabolism
44	glucuronate	D-Glucuronic acid	HMDB00127	444791	42717	C00191	1	Inositol Metabolism
45	myo-inositol	Myoinositol	HMDB00211	NA	17268	C00137	1	Inositol Metabolism
46	2-aminoadipate	Aminoadipic acid	HMDB00510	469	37024	C00956	1	Lysine Degradation
47	methionine sulfoxide	Methionine sulfoxide	HMDB02005	847	49033		1	Methionine Metabolism
48	putrescine	Putrescine	HMDB01414	1045	17148	C00134	1	Methionine Metabolism
49	spermidine	Spermidine	HMDB01257	1102	16610	C00315	1	Methionine Metabolism
50	stearoylcarnitine	Stearoylcarnitine	HMDB00848	6426855	NA		1	Mitochondrial Beta-Oxidation of Long Chain Saturated Fatty Acids
51	octanoylcarnitine	L-Octanoylcarnitine	HMDB00791	11953814	18102	C02838	1	Mitochondrial Beta-Oxidation of Short Chain Saturated Fatty Acids
52	1-methylnicotinamide	1-Methylnicotinamide	HMDB00699	457	16797	C02918	1	Nicotinate and Nicotinamide Metabolism
53	nicotinamide	Niacinamide	HMDB01406	936	17154	C00153	1	Nicotinate and Nicotinamide Metabolism
54	nicotinate	Nicotinic acid	HMDB01488	938	15940	C00253	1	Nicotinate and Nicotinamide Metabolism
55	quinolinate	Quinolinic acid	HMDB00232	1066	16675	C03722	1	Nicotinate and Nicotinamide Metabolism
56	galactose	D-Galactose	HMDB00143	439357	28061	C00124	1	Nucleotide Sugars Metabolism
57	UDP-glucuronate	Uridine diphosphate glucuronic acid	HMDB00935	17473	17200	C00167	1	Nucleotide Sugars Metabolism
58	acetylcarnitine	L-Acetylcarnitine	HMDB00201	1	NA	C02571	1	Oxidation of Branched Chain Fatty Acids
59	propionylcarnitine	Propionylcarnitine	HMDB00824	107738	28867	C03017	1	Oxidation of Branched Chain Fatty Acids
60	6-phosphogluconate	6-Phosphogluconic acid	HMDB01316	91493	48928	C00345	1	Pentose Phosphate Pathway
61	fructose-6-phosphate	Fructose 6-phosphate	HMDB00124	69507	15946	C00085	1	Pentose Phosphate Pathway
62	ribose	D-Ribose	HMDB00283	5779	16988	C00121	1	Pentose Phosphate Pathway
63	sedoheptulose-7-phosphate	D-Sedoheptulose 7-phosphate	HMDB01068	22833559	15721	C00281	1	Pentose Phosphate Pathway
64	phenylacetylglutamine	Alpha-N-Phenylacetyl-L-glutamine	HMDB06344	92258	17884	C04148	1	Phenylacetate Metabolism
65	phenylalanine	L-Phenylalanine	HMDB00159	6140	17295	C00079	1	Phenylalanine and Tyrosine Metabolism
66	phenylpyruvate	Phenylpyruvic acid	HMDB00205	997	30851	C00166	1	Phenylalanine and Tyrosine Metabolism
67	choline	Choline	HMDB00097	305	15354	C00114	1	Phospholipid Biosynthesis
68	cytidine 5'-diphosphocholine	Citicoline	HMDB01413	13804	16436	C00307	1	Phospholipid Biosynthesis
69	ethanolamine	Ethanolamine	HMDB00149	700	16000	C00189	1	Phospholipid Biosynthesis
70	heme	Heme	HMDB03178	NA	17627	C00032	1	Porphyrin Metabolism
71	valine	L-Valine	HMDB00883	6287	16414	C00183	1	Propanoate Metabolism
72	folate	Folic acid	HMDB00121	6037	27470	C00504	1	Pterine Biosynthesis
73	2'-deoxyguanosine	Deoxyguanosine	HMDB00085	187790	17172	C00330	1	Purine Metabolism
74	2'-deoxyinosine	Deoxyinosine	HMDB00071	65058	28997	C05512	1	Purine Metabolism
75	adenine	Adenine	HMDB00034	190	16708	C00147	1	Purine Metabolism
76	adenosine	Adenosine	HMDB00050	60961	16335	C00212	1	Purine Metabolism
77	guanine	Guanine	HMDB00132	764	16235	C00242	1	Purine Metabolism
78	guanosine	Guanosine	HMDB00133	6802	16750	C00387	1	Purine Metabolism
79	hypoxanthine	Hypoxanthine	HMDB00157	790	17368	C00262	1	Purine Metabolism
80	inosine	Inosine	HMDB00195	6021	17596	C00294	1	Purine Metabolism
81	urate	Uric acid	HMDB00289	1175	17775	C00366	1	Purine Metabolism
82	xanthine	Xanthine	HMDB00292	1188	17712	C00385	1	Purine Metabolism
83	xanthosine	Xanthosine	HMDB00299	64959	18107	C01762	1	Purine Metabolism
84	3-aminoisobutyrate	3-Aminoisobutanoic acid	HMDB03911	64956	27389	C05145	1	Pyrimidine Metabolism
85	cytidine	Cytidine	HMDB00089	6175	17562	C00475	1	Pyrimidine Metabolism
86	thymine	Thymine	HMDB00262	1135	17821	C00178	1	Pyrimidine Metabolism
87	uridine	Uridine	HMDB00296	6029	16704	C00299	1	Pyrimidine Metabolism
88	lactate	L-Lactic acid	HMDB00190	107689	422	C00186	1	Pyruvate Metabolism
89	spermine	Spermine	HMDB01256	1103	15746	C00750	1	Spermidine and Spermine Biosynthesis
90	phosphoethanolamine	O-Phosphoethanolamine	HMDB00224	1015	17553	C00346	1	Sphingolipid Metabolism
91	sphinganine	Sphinganine	HMDB00269	91486	16566	C00836	1	Sphingolipid Metabolism
92	sphingosine	Sphingosine	HMDB00252	5353955	16393	C00319	1	Sphingolipid Metabolism
93	maltose	D-Maltose	HMDB00163	10991489	47937	C00208	1	Starch and Sucrose Metabolism
94	cholesterol	Cholesterol	HMDB00067	11025495	1307929	C00187	1	Steroid Biosynthesis
95	squalene	Squalene	HMDB00256	11975273	15440	C00751	1	Steroid Biosynthesis
96	cortisol	Cortisol	HMDB00063	657311	NA	C00735	1	Steroidogenesis
97	taurine	Taurine	HMDB00251	1123	15891	C00245	1	Taurine and Hypotaurine Metabolism
98	leucine	L-Leucine	HMDB00687	6106	15603	C00123	1	Transcription/Translation
99	lysine	L-Lysine	HMDB00182	5962	18019	C00047	1	Transcription/Translation
100	proline	L-Proline	HMDB00162	145742	17203	C00148	1	Transcription/Translation
101	kynurenine	L-Kynurenine	HMDB00684	161166	16946	C00328	1	Tryptophan Metabolism
102	4-hydroxyphenylpyruvate	4-Hydroxyphenylpyruvic acid	HMDB00707	979	15999	C01179	1	Tyrosine Metabolism
103	fumarate	Fumaric acid	HMDB00134	444972	18012	C00122	1	Tyrosine Metabolism
104	tyrosine	L-Tyrosine	HMDB00158	6057	17895	C00082	1	Tyrosine Metabolism
105	3-methyl-2-oxobutyrate	Alpha-ketoisovaleric acid	HMDB00019	49	16530	C00141	1	Valine, Leucine and Isoleucine Degradation
106	3-methyl-2-oxovalerate	3-Methyl-2-oxovaleric acid	HMDB00491	47	35932	C03465	1	Valine, Leucine and Isoleucine Degradation
107	1-arachidonoylglycerophosphoethanolamine	NA	NA	NA	NA	NA	0	NA
108	1-arachidonoylglycerophosphoinositol	NA	NA	NA	NA	NA	0	NA
109	1-linoleoylglycerophosphocholine	NA	NA	NA	NA	NA	0	NA
110	1-methylimidazoleacetate	NA	NA	NA	NA	NA	0	NA
111	1-myristoylglycerophosphocholine	NA	NA	NA	NA	NA	0	NA
112	1-oleoylglycerol (1-monoolein)	NA	NA	NA	NA	NA	0	NA
113	1-oleoylglycerophosphocholine	LysoPC(18:1(9Z))	HMDB02815	16081932	NA	C04230	1	NA
114	1-oleoylglycerophosphoethanolamine	NA	NA	NA	NA	NA	0	NA
115	1-palmitoylglycerol (1-monopalmitin)	NA	NA	NA	NA	NA	0	NA
116	1-palmitoylglycerophosphocholine	NA	NA	NA	NA	NA	0	NA
117	1-stearoylglycerol (1-monostearin)	NA	NA	NA	NA	NA	0	NA
118	1-stearoylglycerophosphocholine	NA	NA	NA	NA	NA	0	NA
119	1-stearoylglycerophosphoethanolamine	NA	NA	NA	NA	NA	0	NA
120	1-stearoylglycerophosphoinositol	NA	NA	NA	NA	NA	0	NA
121	1,3-dihydroxyacetone	Dihydroxyacetone	HMDB01882	670	16016	C00184	1	NA
122	1,5-anhydroglucitol (1,5-AG)	NA	NA	NA	NA	NA	0	NA
123	10-heptadecenoate (17:1n7)	NA	NA	NA	NA	NA	0	NA
124	10-nonadecenoate (19:1n9)	NA	NA	NA	NA	NA	0	NA
125	2'-O-methylguanosine	NA	NA	NA	NA	NA	0	NA
126	2-aminobutyrate	L-Alpha-aminobutyric acid	HMDB00452	80283	35619	C02356	1	NA
127	2-arachidonoylglycerophosphocholine	NA	NA	NA	NA	NA	0	NA
128	2-arachidonoylglycerophosphoethanolamine	NA	NA	NA	NA	NA	0	NA
129	2-docosahexaenoylglycerophosphoethanolamine	NA	NA	NA	NA	NA	0	NA
130	2-docosapentaenoylglycerophosphoethanolamine	NA	NA	NA	NA	NA	0	NA
131	2-hydroxyacetaminophen sulfate	NA	NA	NA	NA	NA	0	NA
132	2-hydroxybutyrate (AHB)	NA	NA	NA	NA	NA	0	NA
133	2-hydroxyglutarate	2-Hydroxyglutarate	HMDB59655	43	17084	C02630	1	NA
134	2-hydroxyhippurate (salicylurate)	NA	NA	NA	NA	NA	0	NA
135	2-hydroxypalmitate	NA	NA	NA	NA	NA	0	NA
136	2-hydroxystearate	NA	NA	NA	NA	NA	0	NA
137	2-linoleoylglycerophosphocholine	NA	NA	NA	NA	NA	0	NA
138	2-linoleoylglycerophosphoethanolamine	NA	NA	NA	NA	NA	0	NA
139	2-methoxyacetaminophen sulfate	NA	NA	NA	NA	NA	0	NA
140	2-methylbutyroylcarnitine	2-Methylbutyroylcarnitine	HMDB00378	6426901	NA		1	NA
141	2-methylmalonyl carnitine	NA	NA	NA	NA	NA	0	NA
142	2-myristoylglycerophosphocholine	NA	NA	NA	NA	NA	0	NA
143	2-oleoylglycerol (2-monoolein)	NA	NA	NA	NA	NA	0	NA
144	2-oleoylglycerophosphocholine	NA	NA	NA	NA	NA	0	NA
145	2-oleoylglycerophosphoethanolamine	NA	NA	NA	NA	NA	0	NA
146	2-palmitoleoylglycerophosphocholine	NA	NA	NA	NA	NA	0	NA
147	2-palmitoleoylglycerophosphoethanolamine	NA	NA	NA	NA	NA	0	NA
148	2-palmitoylglycerol (2-monopalmitin)	NA	NA	NA	NA	NA	0	NA
149	2-palmitoylglycerophosphocholine	NA	NA	NA	NA	NA	0	NA
150	3-(4-hydroxyphenyl)lactate	3-(4-Hydroxyphenyl)lactate	METPA0425	NA	NA	C03672	1	NA
151	3-carboxy-4-methyl-5-propyl-2-furanpropanoate (CMPF)	NA	NA	NA	NA	NA	0	NA
152	3-dehydrocarnitine	3-Dehydrocarnitine	HMDB12154	6991982	57885	C02636	1	NA
153	3-hydroxybutyrate (BHBA)	NA	NA	NA	NA	NA	0	NA
154	3-hydroxydecanoate	3-Hydroxycapric acid	HMDB02203	26612	NA		1	NA
155	3-methylhistidine	3-Methylhistidine	HMDB00479	64969	27596	C01152	1	NA
156	3-phenylpropionate (hydrocinnamate)	NA	NA	NA	NA	NA	0	NA
157	4-acetaminophen sulfate	NA	NA	NA	NA	NA	0	NA
158	4-androsten-3beta,17beta-diol disulfate 1	NA	NA	NA	NA	NA	0	NA
159	4-hydroxybutyrate (GHB)	NA	NA	NA	NA	NA	0	NA
160	4-methyl-2-oxopentanoate	4-Methyl-2-oxopentanoate	METPA0020	NA	NA	C00233	1	NA
161	4-octenedioate	NA	NA	NA	NA	NA	0	NA
162	5-aminovalerate	5-Aminopentanoic acid	HMDB03355	138	15887	C00431	1	NA
163	5-methylthioadenosine (MTA)	NA	NA	NA	NA	NA	0	NA
164	5alpha-pregnan-3beta,20alpha-diol disulfate	NA	NA	NA	NA	NA	0	NA
165	7-alpha-hydroxy-3-oxo-4-cholestenoate (7-Hoca)	NA	NA	NA	NA	NA	0	NA
166	7-beta-hydroxycholesterol	NA	NA	NA	NA	NA	0	NA
167	adenosine 2'-monophosphate (2'-AMP)	NA	NA	NA	NA	NA	0	NA
168	adenosine 3'-monophosphate (3'-AMP)	NA	NA	NA	NA	NA	0	NA
169	adenosine 5'-monophosphate (AMP)	NA	NA	NA	NA	NA	0	NA
170	adenosine 5'diphosphoribose	NA	NA	NA	NA	NA	0	NA
171	adrenate (22:4n6)	NA	NA	NA	NA	NA	0	NA
172	ADSGEGDFXAEGGGVR	NA	NA	NA	NA	NA	0	NA
173	alanine	Alanine	METPA0179	NA	NA	C01401	1	NA
174	alanylhistidine	NA	NA	NA	NA	NA	0	NA
175	alanylleucine	NA	NA	NA	NA	NA	0	NA
176	allo-threonine	NA	NA	NA	NA	NA	0	NA
177	alpha-ketoglutarate	NA	NA	NA	NA	NA	0	NA
178	alpha-tocopherol	Alpha-Tocopherol	HMDB01893	14985	18145	C02477	1	NA
179	andro steroid monosulfate 1	NA	NA	NA	NA	NA	0	NA
180	andro steroid monosulfate 2	NA	NA	NA	NA	NA	0	NA
181	arachidonate (20:4n6)	NA	NA	NA	NA	NA	0	NA
182	ascorbate (Vitamin C)	NA	NA	NA	NA	NA	0	NA
183	aspartylphenylalanine	L-Aspartyl-L-phenylalanine	HMDB00706	93078	385866		1	NA
184	behenate (22:0)	NA	NA	NA	NA	NA	0	NA
185	beta-tocopherol	Beta-tocopherol	HMDB06335	6857447	47771	C14152	1	NA
186	bilirubin (E,E)	NA	NA	NA	NA	NA	0	NA
187	butyrylcarnitine	Butyrylcarnitine	HMDB02013	439829	NA	C02862	1	NA
188	C-glycosyltryptophan	NA	NA	NA	NA	NA	0	NA
189	caproate (6:0)	NA	NA	NA	NA	NA	0	NA
190	carnitine	Carnitine	METPA0048	NA	NA	C00487	1	NA
191	catechol sulfate	NA	NA	NA	NA	NA	0	NA
192	choline phosphate	Phosphorylcholine	HMDB01565	1014	18132	C00588	1	NA
193	cis-vaccenate (18:1n7)	NA	NA	NA	NA	NA	0	NA
194	conjugated linoleate (18:2n7; 9Z,11E)	NA	NA	NA	NA	NA	0	NA
195	creatinine	Creatinine	HMDB00562	588	16737	C00791	1	NA
196	cysteine	Cysteine	METPA0075	NA	NA	C00736	1	NA
197	cysteine-glutathione disulfide	Cysteineglutathione disulfide	HMDB00656	53477713	NA		1	NA
198	cystine	L-Cystine	HMDB00192	67678	16283	C00491	1	NA
199	cytidine 5'-monophosphate (5'-CMP)	NA	NA	NA	NA	NA	0	NA
200	dehydroisoandrosterone sulfate (DHEA-S)	NA	NA	NA	NA	NA	0	NA
201	desmethylnaproxen sulfate	NA	NA	NA	NA	NA	0	NA
202	dihomo-linoleate (20:2n6)	NA	NA	NA	NA	NA	0	NA
203	dihomo-linolenate (20:3n3 or n6)	NA	NA	NA	NA	NA	0	NA
204	dimethylarginine (SDMA + ADMA)	NA	NA	NA	NA	NA	0	NA
205	docosadienoate (22:2n6)	NA	NA	NA	NA	NA	0	NA
206	docosahexaenoate (DHA; 22:6n3)	NA	NA	NA	NA	NA	0	NA
207	docosapentaenoate (n3 DPA; 22:5n3)	NA	NA	NA	NA	NA	0	NA
208	docosatrienoate (22:3n3)	NA	NA	NA	NA	NA	0	NA
209	eicosapentaenoate (EPA; 20:5n3)	NA	NA	NA	NA	NA	0	NA
210	eicosenoate (20:1n9 or 11)	NA	NA	NA	NA	NA	0	NA
211	epiandrosterone sulfate	NA	NA	NA	NA	NA	0	NA
212	erythronate	Erythronic acid	HMDB00613	2781043	37655		1	NA
213	flavin adenine dinucleotide (FAD)	NA	NA	NA	NA	NA	0	NA
214	fluoxitine	NA	NA	NA	NA	NA	0	NA
215	gamma-aminobutyrate (GABA)	NA	NA	NA	NA	NA	0	NA
216	gamma-glutamylalanine	5-L-Glutamyl-L-alanine	HMDB06248	440103	50619	C03740	1	NA
217	gamma-glutamylglutamate	Gamma Glutamylglutamic acid	HMDB11737	92865	NA	C05282	1	NA
218	gamma-glutamylglutamine	Gamma-Glutamyl Glutamine	HMDB11738	150914	NA	C05283	1	NA
219	gamma-glutamylisoleucine	L-gamma-glutamyl-L-isoleucine	HMDB11170	14253342	NA		1	NA
220	gamma-glutamylleucine	L-gamma-glutamyl-L-leucine	HMDB11171	4524287	NA		1	NA
221	gamma-glutamylmethionine	NA	NA	NA	NA	NA	0	NA
222	gamma-glutamyltyrosine	Gamma-Glutamyltyrosine	HMDB11741	94340	NA		1	NA
223	gamma-tocopherol	Gamma-Tocopherol	HMDB01492	14986	298402		1	NA
224	gluconate	Gluconic acid	HMDB00625	10690	33198	C00257	1	NA
225	glucose-6-phosphate (G6P)	NA	NA	NA	NA	NA	0	NA
226	glutamate	D-Glutamic acid	HMDB03339	23327	15966	C00217	1	NA
227	glutathione, oxidized (GSSG)	NA	NA	NA	NA	NA	0	NA
228	glutathione, reduced (GSH)	NA	NA	NA	NA	NA	0	NA
229	glycerol 2-phosphate	NA	NA	NA	NA	NA	0	NA
230	glycerol 3-phosphate (G3P)	NA	NA	NA	NA	NA	0	NA
231	glycerophosphorylcholine (GPC)	NA	NA	NA	NA	NA	0	NA
232	glycolithocholate sulfate	Sulfolithocholylglycine	HMDB02639	53477756	NA	C11301	1	NA
233	glycylglycine	NA	NA	NA	NA	NA	0	NA
234	glycylleucine	Glycyl-L-leucine	HMDB00759	92843	185298	C02155	1	NA
235	glycylproline	Glycylproline	HMDB00721	79101	356660		1	NA
236	glycylvaline	NA	NA	NA	NA	NA	0	NA
237	hexanoylcarnitine	Hexanoylcarnitine	HMDB00705	6426853	NA		1	NA
238	hippurate	Hippuric acid	HMDB00714	464	18089	C01586	1	NA
239	homocarnosine	Homocarnosine	HMDB00745	10243361	491179	C00884	1	NA
240	hydroxyisovaleroyl carnitine	NA	NA	NA	NA	NA	0	NA
241	ibuprofen	Ibuprofen	HMDB01925	3672	5855	C01588	1	NA
242	inositol 1-phosphate (I1P)	NA	NA	NA	NA	NA	0	NA
243	Isobar: fructose 1,6-diphosphate, glucose 1,6-diphosphate	NA	NA	NA	NA	NA	0	NA
244	Isobar: ribulose 5-phosphate, xylulose 5-phosphate	NA	NA	NA	NA	NA	0	NA
245	isobutyrylcarnitine	NA	NA	NA	NA	NA	0	NA
246	isoleucine	(+/-)-erythro-Isoleucine	HMDB33923	791	38264	C16434	1	NA
247	isovalerylcarnitine	Isovalerylcarnitine	HMDB00688	6426851	NA		1	NA
248	laurate (12:0)	NA	NA	NA	NA	NA	0	NA
249	laurylcarnitine	NA	NA	NA	NA	NA	0	NA
250	lidocaine	Lidocaine	HMDB14426	3676	6456	C07073	1	NA
251	linoleate (18:2n6)	NA	NA	NA	NA	NA	0	NA
252	linolenate [alpha or gamma; (18:3n3 or 6)]	NA	NA	NA	NA	NA	0	NA
253	malate	NA	NA	NA	NA	NA	0	NA
254	malonate (propanedioate)	NA	NA	NA	NA	NA	0	NA
255	maltopentaose	Maltopentaose	HMDB12254	13489094	61952		1	NA
256	maltotetraose	Maltotetraose	HMDB01296	439639	NA	C02052	1	NA
257	mannitol	Mannitol	HMDB00765	6251	16899	C00392	1	NA
258	margarate (17:0)	NA	NA	NA	NA	NA	0	NA
259	methionine	NA	NA	NA	NA	NA	0	NA
260	methyl-4-hydroxybenzoate	NA	NA	NA	NA	NA	0	NA
261	methylphosphate	NA	NA	NA	NA	NA	0	NA
262	metoprolol	Metoprolol	HMDB01932	4171	6904	C07202	1	NA
263	metoprolol acid metabolite	NA	NA	NA	NA	NA	0	NA
264	myristate (14:0)	NA	NA	NA	NA	NA	0	NA
265	myristoleate (14:1n5)	NA	NA	NA	NA	NA	0	NA
266	N-acetyl-aspartyl-glutamate (NAAG)	NA	NA	NA	NA	NA	0	NA
267	N-acetylalanine	N-Acetyl-L-alanine	HMDB00766	88064	40992	C00624	1	NA
268	N-acetylaspartate (NAA)	NA	NA	NA	NA	NA	0	NA
269	N-acetylglucosamine 6-phosphate	N-Acetylglucosamine 6-phosphate	HMDB02817	439219	NA		1	NA
270	N-acetylisoleucine	NA	NA	NA	NA	NA	0	NA
271	N-acetylmethionine	N-Acetyl-L-methionine	HMDB11745	6180	165927	C02712	1	NA
272	N-acetylneuraminate	NA	NA	NA	NA	NA	0	NA
273	N-acetylornithine	N-Acetylornithine	HMDB03357	439232	16543	C00437	1	NA
274	N-acetylserine	N-Acetylserine	HMDB02931	65249	NA		1	NA
275	N-acetylthreonine	NA	NA	NA	NA	NA	0	NA
276	N-acetyltryptophan	NA	NA	NA	NA	NA	0	NA
277	N-ethylglycinexylidide	NA	NA	NA	NA	NA	0	NA
278	N-formylmethionine	NA	NA	NA	NA	NA	0	NA
279	N1-methyladenosine	1-Methyladenosine	HMDB03331	27476	16020	C02494	1	NA
280	N1-methylguanosine	1-Methylguanosine	HMDB01563	96373	19062	C04545	1	NA
281	N2,N2-dimethylguanosine	N2,N2-Dimethylguanosine	HMDB04824	92919	19289		1	NA
282	N6-acetyllysine	N6-Acetyl-L-lysine	HMDB00206	92832	17752	C02727	1	NA
283	naproxen	Naproxen	HMDB01923	156391	7476	C01517	1	NA
284	nicotinamide adenine dinucleotide (NAD+)	NA	NA	NA	NA	NA	0	NA
285	oleate (18:1n9)	NA	NA	NA	NA	NA	0	NA
286	oleoylcarnitine	Oleoylcarnitine	HMDB05065	53477789	NA		1	NA
287	ophthalmate	NA	NA	NA	NA	NA	0	NA
288	p-acetamidophenylglucuronide	NA	NA	NA	NA	NA	0	NA
289	p-cresol sulfate	p-Cresol sulfate	HMDB11635	4615423	NA		1	NA
290	palmitate (16:0)	NA	NA	NA	NA	NA	0	NA
291	palmitoleate (16:1n7)	NA	NA	NA	NA	NA	0	NA
292	palmitoylcarnitine	NA	NA	NA	NA	NA	0	NA
293	phenol red	NA	NA	NA	NA	NA	0	NA
294	phenol sulfate	NA	NA	NA	NA	NA	0	NA
295	phenylacetylglycine	Phenylacetylglycine	HMDB00821	68144	27480	C05598	1	NA
296	phenyllactate (PLA)	NA	NA	NA	NA	NA	0	NA
297	phosphate	Phosphate	HMDB01429	1061	18367	C00009	1	NA
298	phosphoenolpyruvate (PEP)	NA	NA	NA	NA	NA	0	NA
299	phytosphingosine	Phytosphingosine	HMDB04610	122121	46961	C12144	1	NA
300	pipecolate	Pipecolic acid	HMDB00070	849	17964	C00408	1	NA
301	pregn steroid monosulfate	NA	NA	NA	NA	NA	0	NA
302	pregnen-diol disulfate	NA	NA	NA	NA	NA	0	NA
303	pseudouridine	Pseudouridine	HMDB00767	15047	17802	C02067	1	NA
304	pyridoxate	NA	NA	NA	NA	NA	0	NA
305	pyridoxine (Vitamin B6)	NA	NA	NA	NA	NA	0	NA
306	pyroglutamine	NA	NA	NA	NA	NA	0	NA
307	pyroglutamylvaline	NA	NA	NA	NA	NA	0	NA
308	pyrophosphate (PPi)	NA	NA	NA	NA	NA	0	NA
309	ribitol	Ribitol	HMDB00508	NA	15963	C00474	1	NA
310	riboflavin (Vitamin B2)	NA	NA	NA	NA	NA	0	NA
311	ribulose	L-Ribulose	HMDB03371	439204	16880	C00310	1	NA
312	S-adenosylhomocysteine (SAH)	NA	NA	NA	NA	NA	0	NA
313	S-adenosylmethionine (SAM)	NA	NA	NA	NA	NA	0	NA
314	salicylate	Salicylic acid	HMDB01895	338	16914	C00805	1	NA
315	sarcosine (N-Methylglycine)	NA	NA	NA	NA	NA	0	NA
316	scyllo-inositol	Scyllitol	HMDB06088	NA	23927	C06153	1	NA
317	sebacate (decanedioate)	NA	NA	NA	NA	NA	0	NA
318	stachydrine	Proline betaine	HMDB04827	115244	35280	C10172	1	NA
319	stearate (18:0)	NA	NA	NA	NA	NA	0	NA
320	stearidonate (18:4n3)	NA	NA	NA	NA	NA	0	NA
321	stearoyl sphingomyelin	NA	NA	NA	NA	NA	0	NA
322	suberylglycine	Suberylglycine	HMDB00953	6453952	NA		1	NA
323	succinylcarnitine	NA	NA	NA	NA	NA	0	NA
324	taurolithocholate 3-sulfate	Taurolithocholic acid 3-sulfate	HMDB02580	440071	17864	C03642	1	NA
325	threonate	Threonic acid	HMDB00943	151152	49059	C01620	1	NA
326	thymol sulfate	NA	NA	NA	NA	NA	0	NA
327	trans-4-hydroxyproline	4-Hydroxyproline	HMDB00725	5810	18095	C01157	1	NA
328	tryptophan	D-Tryptophan	HMDB13609	9060	16296	C00525	1	NA
329	tryptophan betaine	NA	NA	NA	NA	NA	0	NA
330	ursodeoxycholate	Ursodeoxycholic acid	HMDB00946	31401	9907	C07880	1	NA
331	valerylcarnitine	Valerylcarnitine	HMDB13128	53481619	NA		1	NA
332	xylitol	D-Xylitol	HMDB02917	6912	1305691	C00379	1	NA
333	xylulose	D-Xylulose	HMDB01644	5289590	17140	C00310	1	NA
334	X - 02249_201 (X indicates unknown)	NA	NA	NA	NA	NA	0	NA
335	X - 02269_201	NA	NA	NA	NA	NA	0	NA
336	X - 03056_200	NA	NA	NA	NA	NA	0	NA
337	X - 10346_201	NA	NA	NA	NA	NA	0	NA
338	palmitoyl sphinomyelin (prev. X - 10419)	NA	NA	NA	NA	NA	0	NA
339	X - 10445_200	NA	NA	NA	NA	NA	0	NA
340	X - 10500	NA	NA	NA	NA	NA	0	NA
341	X - 10593_200	NA	NA	NA	NA	NA	0	NA
342	X - 11315	NA	NA	NA	NA	NA	0	NA
343	X - 11437	NA	NA	NA	NA	NA	0	NA
344	X - 11516	NA	NA	NA	NA	NA	0	NA
345	X - 11530	NA	NA	NA	NA	NA	0	NA
346	X - 11538	NA	NA	NA	NA	NA	0	NA
347	X - 11540	NA	NA	NA	NA	NA	0	NA
348	glycoursodeoxycholate (prev. X - 11546)	NA	NA	NA	NA	NA	0	NA
349	X - 11550	NA	NA	NA	NA	NA	0	NA
350	13(S)-HODE (prev. X - 11560)	NA	NA	NA	NA	NA	0	NA
351	X - 11561	NA	NA	NA	NA	NA	0	NA
352	ergothioneine (prev. X - 11568)	NA	NA	NA	NA	NA	0	NA
353	X - 11575	NA	NA	NA	NA	NA	0	NA
354	X - 11576	NA	NA	NA	NA	NA	0	NA
355	X - 11578	NA	NA	NA	NA	NA	0	NA
356	X - 11580_201	NA	NA	NA	NA	NA	0	NA
357	X - 11581	NA	NA	NA	NA	NA	0	NA
358	X - 11586	NA	NA	NA	NA	NA	0	NA
359	X - 11591	NA	NA	NA	NA	NA	0	NA
360	X - 11596	NA	NA	NA	NA	NA	0	NA
361	X - 11611	NA	NA	NA	NA	NA	0	NA
362	X - 11613	NA	NA	NA	NA	NA	0	NA
363	X - 11615	NA	NA	NA	NA	NA	0	NA
364	X - 11616	NA	NA	NA	NA	NA	0	NA
365	X - 11617	NA	NA	NA	NA	NA	0	NA
366	X - 11621	NA	NA	NA	NA	NA	0	NA
367	X - 11641	NA	NA	NA	NA	NA	0	NA
368	X - 11644	NA	NA	NA	NA	NA	0	NA
369	X - 11687	NA	NA	NA	NA	NA	0	NA
370	X - 11725	NA	NA	NA	NA	NA	0	NA
371	X - 11787	NA	NA	NA	NA	NA	0	NA
372	X - 11838	NA	NA	NA	NA	NA	0	NA
373	X - 11858	NA	NA	NA	NA	NA	0	NA
374	X - 11860	NA	NA	NA	NA	NA	0	NA
375	X - 11861	NA	NA	NA	NA	NA	0	NA
376	X - 11866	NA	NA	NA	NA	NA	0	NA
377	X - 11886	NA	NA	NA	NA	NA	0	NA
378	X - 12010	NA	NA	NA	NA	NA	0	NA
379	X - 12051	NA	NA	NA	NA	NA	0	NA
380	X - 12056	NA	NA	NA	NA	NA	0	NA
381	X - 12100	NA	NA	NA	NA	NA	0	NA
382	X - 12104	NA	NA	NA	NA	NA	0	NA
383	X - 12127	NA	NA	NA	NA	NA	0	NA
384	X - 12216	NA	NA	NA	NA	NA	0	NA
385	X - 12423	NA	NA	NA	NA	NA	0	NA
386	X - 12442	NA	NA	NA	NA	NA	0	NA
387	X - 12462	NA	NA	NA	NA	NA	0	NA
388	X - 12465	NA	NA	NA	NA	NA	0	NA
389	X - 12565	NA	NA	NA	NA	NA	0	NA
390	X - 12627	NA	NA	NA	NA	NA	0	NA
391	X - 12660	NA	NA	NA	NA	NA	0	NA
392	X - 12663	NA	NA	NA	NA	NA	0	NA
393	X - 12728	NA	NA	NA	NA	NA	0	NA
394	X - 12741	NA	NA	NA	NA	NA	0	NA
395	X - 12742	NA	NA	NA	NA	NA	0	NA
396	X - 12748	NA	NA	NA	NA	NA	0	NA
397	ranitidine (prev. X - 12761)	NA	NA	NA	NA	NA	0	NA
398	X - 12770	NA	NA	NA	NA	NA	0	NA
399	X - 12776	NA	NA	NA	NA	NA	0	NA
400	X - 12780	NA	NA	NA	NA	NA	0	NA
401	X - 12786	NA	NA	NA	NA	NA	0	NA
402	X - 12792	NA	NA	NA	NA	NA	0	NA
403	X - 12794	NA	NA	NA	NA	NA	0	NA
404	X - 12797	NA	NA	NA	NA	NA	0	NA
405	X - 12799	NA	NA	NA	NA	NA	0	NA
406	X - 12800	NA	NA	NA	NA	NA	0	NA
407	aspartylleucine (prev. X - 12801)	NA	NA	NA	NA	NA	0	NA
408	X - 12824	NA	NA	NA	NA	NA	0	NA
409	X - 12854	NA	NA	NA	NA	NA	0	NA
410	X - 12855	NA	NA	NA	NA	NA	0	NA
411	X - 12856	NA	NA	NA	NA	NA	0	NA
412	X - 12859	NA	NA	NA	NA	NA	0	NA
413	X - 12860	NA	NA	NA	NA	NA	0	NA
414	X - 12862	NA	NA	NA	NA	NA	0	NA
415	X - 12870	NA	NA	NA	NA	NA	0	NA
416	docosapentaenoate (n6 DPA, 22:5n6) (prev. X - 12990)	NA	NA	NA	NA	NA	0	NA
417	X - 13007	NA	NA	NA	NA	NA	0	NA
418	penicillin G (prev. X - 13066)	NA	NA	NA	NA	NA	0	NA
419	X - 13068	NA	NA	NA	NA	NA	0	NA
420	X - 13082	NA	NA	NA	NA	NA	0	NA
421	X - 13086	NA	NA	NA	NA	NA	0	NA
422	X - 13098	NA	NA	NA	NA	NA	0	NA
423	X - 13110	NA	NA	NA	NA	NA	0	NA
424	1-palmitoylplasmenylethanolamine (prev. X - 13134)	NA	NA	NA	NA	NA	0	NA
425	X - 13143	NA	NA	NA	NA	NA	0	NA
426	X - 13145	NA	NA	NA	NA	NA	0	NA
427	X - 13150	NA	NA	NA	NA	NA	0	NA
428	X - 13159	NA	NA	NA	NA	NA	0	NA
429	X - 13161	NA	NA	NA	NA	NA	0	NA
430	X - 13162	NA	NA	NA	NA	NA	0	NA
431	cytosine-2',3'cyclic monophosphate (prev. X - 13188)	NA	NA	NA	NA	NA	0	NA
432	X - 13191	NA	NA	NA	NA	NA	0	NA
433	X - 13230	NA	NA	NA	NA	NA	0	NA
434	X - 13372	NA	NA	NA	NA	NA	0	NA
435	X - 13391	NA	NA	NA	NA	NA	0	NA
436	X - 13396	NA	NA	NA	NA	NA	0	NA
437	X - 13411	NA	NA	NA	NA	NA	0	NA
438	X - 13413	NA	NA	NA	NA	NA	0	NA
439	X - 13414	NA	NA	NA	NA	NA	0	NA
440	X - 13417	NA	NA	NA	NA	NA	0	NA
441	X - 13418	NA	NA	NA	NA	NA	0	NA
442	X - 13421	NA	NA	NA	NA	NA	0	NA
443	X - 13422	NA	NA	NA	NA	NA	0	NA
444	X - 13423	NA	NA	NA	NA	NA	0	NA
445	X - 13445	NA	NA	NA	NA	NA	0	NA
446	X - 13494	NA	NA	NA	NA	NA	0	NA
447	X - 13503	NA	NA	NA	NA	NA	0	NA
448	X - 13510	NA	NA	NA	NA	NA	0	NA
449	X - 13512	NA	NA	NA	NA	NA	0	NA
450	X - 13516	NA	NA	NA	NA	NA	0	NA
451	X - 13519	NA	NA	NA	NA	NA	0	NA
452	X - 13520	NA	NA	NA	NA	NA	0	NA
453	X - 13529	NA	NA	NA	NA	NA	0	NA
454	X - 13543	NA	NA	NA	NA	NA	0	NA
455	X - 13555	NA	NA	NA	NA	NA	0	NA
456	X - 13557	NA	NA	NA	NA	NA	0	NA
457	X - 13560	NA	NA	NA	NA	NA	0	NA
458	X - 13621	NA	NA	NA	NA	NA	0	NA
459	X - 13671	NA	NA	NA	NA	NA	0	NA
460	X - 13673	NA	NA	NA	NA	NA	0	NA
461	6-sialyl-N-acetyllactosamine (prev. X - 13701)	NA	NA	NA	NA	NA	0	NA
462	X - 13743	NA	NA	NA	NA	NA	0	NA
463	X - 13819	NA	NA	NA	NA	NA	0	NA
464	X - 13871	NA	NA	NA	NA	NA	0	NA
465	X - 13872	NA	NA	NA	NA	NA	0	NA
466	X - 13891	NA	NA	NA	NA	NA	0	NA
467	X - 13975	NA	NA	NA	NA	NA	0	NA
468	X - 14097	NA	NA	NA	NA	NA	0	NA
469	X - 14099	NA	NA	NA	NA	NA	0	NA
470	leucylglutamate (prev. X - 14103)	NA	NA	NA	NA	NA	0	NA
471	histidylisoleucine (prev. X - 14119)	NA	NA	NA	NA	NA	0	NA
472	histidylleucine (prev. X - 14123)	NA	NA	NA	NA	NA	0	NA
473	X - 14132	NA	NA	NA	NA	NA	0	NA
474	lysylleucine (prev. X - 14139)	NA	NA	NA	NA	NA	0	NA
475	X - 14141	NA	NA	NA	NA	NA	0	NA
476	X - 14147	NA	NA	NA	NA	NA	0	NA
477	isoleucylglycine (prev. X - 14186)	NA	NA	NA	NA	NA	0	NA
478	phenylalanylserine (prev. X - 14208)	NA	NA	NA	NA	NA	0	NA
479	X - 14234	NA	NA	NA	NA	NA	0	NA
480	X - 14241	NA	NA	NA	NA	NA	0	NA
481	X - 14248	NA	NA	NA	NA	NA	0	NA
482	X - 14256	NA	NA	NA	NA	NA	0	NA
483	serylleucine (prev. X - 14258)	NA	NA	NA	NA	NA	0	NA
484	X - 14272	NA	NA	NA	NA	NA	0	NA
485	serylphenylalanine (prev. X - 14284)	NA	NA	NA	NA	NA	0	NA
486	histidylleucine (prev. X - 14296)	NA	NA	NA	NA	NA	0	NA
487	X - 14314	NA	NA	NA	NA	NA	0	NA
488	X - 14346	NA	NA	NA	NA	NA	0	NA
489	tyrosylleucine (prev. X - 14353)	NA	NA	NA	NA	NA	0	NA
490	X - 14364	NA	NA	NA	NA	NA	0	NA
491	X - 14384	NA	NA	NA	NA	NA	0	NA
492	X - 14388	NA	NA	NA	NA	NA	0	NA
493	X - 14590	NA	NA	NA	NA	NA	0	NA
494	X - 14591	NA	NA	NA	NA	NA	0	NA
495	X - 14596	NA	NA	NA	NA	NA	0	NA
496	X - 14600	NA	NA	NA	NA	NA	0	NA
497	X - 14606	NA	NA	NA	NA	NA	0	NA
498	X - 14611	NA	NA	NA	NA	NA	0	NA
499	X - 14613	NA	NA	NA	NA	NA	0	NA
500	X - 14919	NA	NA	NA	NA	NA	0	NA
501	X - 14952	NA	NA	NA	NA	NA	0	NA
502	X - 15117	NA	NA	NA	NA	NA	0	NA
503	X - 15149	NA	NA	NA	NA	NA	0	NA
504	X - 15150	NA	NA	NA	NA	NA	0	NA
505	X - 15151	NA	NA	NA	NA	NA	0	NA
506	X - 15158	NA	NA	NA	NA	NA	0	NA
507	X - 15159	NA	NA	NA	NA	NA	0	NA
508	X - 15161	NA	NA	NA	NA	NA	0	NA
509	X - 15163	NA	NA	NA	NA	NA	0	NA
510	X - 15164	NA	NA	NA	NA	NA	0	NA
511	X - 15165	NA	NA	NA	NA	NA	0	NA
512	X - 15166	NA	NA	NA	NA	NA	0	NA
513	X - 15168	NA	NA	NA	NA	NA	0	NA
514	X - 15169	NA	NA	NA	NA	NA	0	NA
515	tryptophylasparagine (prev. X - 15170)	NA	NA	NA	NA	NA	0	NA
516	X - 15173	NA	NA	NA	NA	NA	0	NA
517	X - 15174	NA	NA	NA	NA	NA	0	NA
518	X - 15175	NA	NA	NA	NA	NA	0	NA
519	X - 15197	NA	NA	NA	NA	NA	0	NA
520	X - 3094	NA	NA	NA	NA	NA	0	NA
521	X - 4015	NA	NA	NA	NA	NA	0	NA
522	X - 4051	NA	NA	NA	NA	NA	0	NA
523	X - 4357	NA	NA	NA	NA	NA	0	NA
524	X - 4507	NA	NA	NA	NA	NA	0	NA
525	X - 4523	NA	NA	NA	NA	NA	0	NA
526	1,2-propanediol (prev. X - 4796)	NA	NA	NA	NA	NA	0	NA
527	X - 5228	NA	NA	NA	NA	NA	0	NA
528	X - 5229	NA	NA	NA	NA	NA	0	NA
529	X - 5907	NA	NA	NA	NA	NA	0	NA
530	X - 6227	NA	NA	NA	NA	NA	0	NA
531	X - 6650	NA	NA	NA	NA	NA	0	NA
532	X - 8791	NA	NA	NA	NA	NA	0	NA
533	X - 8889	NA	NA	NA	NA	NA	0	NA
534	X - 8890	NA	NA	NA	NA	NA	0	NA
535	X - 8988	NA	NA	NA	NA	NA	0	NA
536	X - 8994	NA	NA	NA	NA	NA	0	NA
