# Supplementary material for: Lilikoi V2.0: a deep learning–enabled, personalized pathway-based R package for diagnosis and prognosis predictions using metabolomics data
Source: Gigascience. 2021 Jan 23;10(1):giaa162. doi: 10.1093/gigascience/giaa162 (PMC7825009; doi:10.1093/gigascience/giaa162)
Supplement: giaa162_Supplemental_Files [file giaa162_supplemental_files.zip › Lilikoi2_Supplementary_plasma_Identifiers.csv]

	Query	Match	HMDB	PubChem	ChEBI	KEGG	Comment	pathway
1	Oxaloacetate	Oxalacetic acid	HMDB00223	970	30744	C00036	1	Alanine Metabolism
2	Arachidonic acid	Arachidonic acid	HMDB01043	444899	15843	C00219	1	Alpha Linolenic Acid and Linoleic Acid Metabolism
3	Tetracosahexaenoic acid	Tetracosahexaenoic acid	HMDB02007	11792612	NA		1	Alpha Linolenic Acid and Linoleic Acid Metabolism
4	N-Acetylneuraminic acid	N-Acetylneuraminic acid	HMDB00230	445063	45744	C19910	1	Amino Sugar Metabolism
5	Asparagine	L-Asparagine	HMDB00168	6267	17196	C00152	1	Ammonia Recycling
6	Glutamine	L-Glutamine	HMDB00641	5961	18050	C00064	1	Ammonia Recycling
7	Androstenedione	Androstenedione	HMDB00053	6128	16422	C00280	1	Androgen and Estrogen Metabolism
8	4-Hydroxy-2-oxoglutaric acid	4-Hydroxy-2-oxoglutaric acid	HMDB02070	599	30923	C01127	1	Arginine and Proline Metabolism
9	Urea	Urea	HMDB00294	1176	16199	C00086	1	Arginine and Proline Metabolism
10	1-Pyrroline-2-carboxylic acid	1-Pyrroline-2-carboxylic acid	HMDB06875	440046	36761	C03564	1	Arginine and Proline Metabolism
11	Citrulline	Citrulline	HMDB00904	9750	16349	C00327	1	Arginine and Proline Metabolism
12	Aspartate	L-Aspartic acid	HMDB00191	5960	17053	C00049	1	Beta-Alanine Metabolism
13	Uracil	Uracil	HMDB00300	1174	17568	C00106	1	Beta-Alanine Metabolism
14	Carnosine	Carnosine	HMDB00033	439224	15727	C00386	1	Beta-Alanine Metabolism
15	Beta-alanine	Beta-Alanine	HMDB00056	239	16958	C00099	1	Beta-Alanine Metabolism
16	Caproic acid	Caproic acid	HMDB00535	8892	30776	C01585	1	Beta Oxidation of Very Long Chain Fatty Acids
17	Dodecanoic acid	Dodecanoic acid	HMDB00638	3893	30805	C02679	1	Beta Oxidation of Very Long Chain Fatty Acids
18	Deoxycholic acid	Deoxycholic acid	HMDB00626	222528	28834	C04483	1	Bile Acid Biosynthesis
19	5-Acetylamino-6-formylamino-3-methyluracil	5-Acetylamino-6-formylamino-3-methyluracil	HMDB11105	108214	32643		1	Caffeine Metabolism
20	Dehydroascorbic acid	Dehydroascorbic acid	HMDB01264	210328	17242	C00425	1	Catecholamine Biosynthesis
21	Succinate	Succinic acid	HMDB00254	1110	15741	C00042	1	Citric Acid Cycle
22	Citric acid	Citric acid	HMDB00094	311	30769	C00158	1	Citric Acid Cycle
23	3-Hydroxybutyric acid	3-Hydroxybutyric acid	HMDB00357	441	20067	C01089	1	Fatty Acid Biosynthesis
24	Myristic acid	Myristic acid	HMDB00806	11005	28875	C06424	1	Fatty Acid Biosynthesis
25	D-Fructose	D-Fructose	HMDB00660	439709	28645	C02336	1	Galactose Metabolism
26	5-Oxoproline	Pyroglutamic acid	HMDB00267	7405	18183	C01879	1	Glutathione Metabolism
27	Hexadecanoic acid	Palmitic acid	HMDB00220	985	15756	C00249	1	Glycerolipid Metabolism
28	Glycerol	Glycerol	HMDB00131	753	17522	C00116	1	Glycerolipid Metabolism
29	Glyceraldehyde	Glyceraldehyde	HMDB01051	751	5445	C02154	1	Glycerolipid Metabolism
30	Glyoxylic acid	Glyoxylic acid	HMDB00119	760	16891	C00048	1	Glycine and Serine Metabolism
31	Pyruvate	Pyruvic acid	HMDB00243	1060	32816	C00022	1	Glycine and Serine Metabolism
32	Aminoacetone	Aminoacetone	HMDB02134	215	17906	C01888	1	Glycine and Serine Metabolism
33	L-methionine	L-Methionine	HMDB00696	6137	16643	C00073	1	Glycine and Serine Metabolism
34	Threonine	L-Threonine	HMDB00167	6288	16857	C00188	1	Glycine and Serine Metabolism
35	Glycine	Glycine	HMDB00123	750	15428	C00037	1	Glycine and Serine Metabolism
36	Cystathionine	L-Cystathionine	HMDB00099	439258	17482	C02291	1	Glycine and Serine Metabolism
37	Phosphoserine	Phosphoserine	HMDB00272	68841	15811	C01005	1	Glycine and Serine Metabolism
38	Ornithine	Ornithine	HMDB00214	6262	15729	C00077	1	Glycine and Serine Metabolism
39	Arginine	L-Arginine	HMDB00517	6322	16467	C00062	1	Glycine and Serine Metabolism
40	Guanidineacetic acid	Guanidoacetic acid	HMDB00128	763	16344	C00581	1	Glycine and Serine Metabolism
41	Serine	L-Serine	HMDB00187	5951	17115	C00065	1	Glycine and Serine Metabolism
42	sarcosine	Sarcosine	HMDB00271	1088	15611	C00213	1	Glycine and Serine Metabolism
43	L-Ornithine	Ornithine	HMDB00214	6262	15729	C00077	1	Glycine and Serine Metabolism
44	Creatine	Creatine	HMDB00064	586	16919	C00300	1	Glycine and Serine Metabolism
45	Myo-Inositol	Myoinositol	HMDB00211	NA	17268	C00137	1	Inositol Metabolism
46	D-Glucuronic acid	D-Glucuronic acid	HMDB00127	444791	42717	C00191	1	Inositol Metabolism
47	a-Aminoadipic acid	Aminoadipic acid	HMDB00510	469	37024	C00956	1	Lysine Degradation
48	L-Homoserine	L-Homoserine	HMDB00719	12647	15699	C00263	1	Methionine Metabolism
49	Stearoylcarnitine	Stearoylcarnitine	HMDB00848	6426855	NA		1	Mitochondrial Beta-Oxidation of Long Chain Saturated Fatty Acids
50	Octanoic acid	L-Octanoylcarnitine	HMDB00791	11953814	18102	C02838	1	Mitochondrial Beta-Oxidation of Short Chain Saturated Fatty Acids
51	Octanoylcarnitine	L-Octanoylcarnitine	HMDB00791	11953814	18102	C02838	1	Mitochondrial Beta-Oxidation of Short Chain Saturated Fatty Acids
52	Nicotinic acid	Nicotinic acid	HMDB01488	938	15940	C00253	1	Nicotinate and Nicotinamide Metabolism
53	Glucose 6-phosphate	Glucose 6-phosphate	HMDB01401	5958	4170	C00092	1	Nucleotide Sugars Metabolism
54	d-Galactose	D-Galactose	HMDB00143	439357	28061	C00124	1	Nucleotide Sugars Metabolism
55	Propionylcarnitine	Propionylcarnitine	HMDB00824	107738	28867	C03017	1	Oxidation of Branched Chain Fatty Acids
56	4,8 dimethylnonanoyl carnitine	4,8 Dimethylnonanoyl carnitine	HMDB06202	53477801	63874		1	Oxidation of Branched Chain Fatty Acids
57	Acetylcarnitine	L-Acetylcarnitine	HMDB00201	1	NA	C02571	1	Oxidation of Branched Chain Fatty Acids
58	6-Phosphogluconic acid	6-Phosphogluconic acid	HMDB01316	91493	48928	C00345	1	Pentose Phosphate Pathway
59	Glyceraldehyde 3-phosphate	D-Glyceraldehyde 3-phosphate	HMDB01112	3418	29052	C00118	1	Pentose Phosphate Pathway
60	Phenylalanine	L-Phenylalanine	HMDB00159	6140	17295	C00079	1	Phenylalanine and Tyrosine Metabolism
61	Choline	Choline	HMDB00097	305	15354	C00114	1	Phospholipid Biosynthesis
62	Glycerylphosphorylethanolamine	Glycerylphosphorylethanolamine	HMDB00114	22833510	NA	C01233	1	Phospholipid Biosynthesis
63	Dihydroxyacetone phosphate	Dihydroxyacetone phosphate	HMDB01473	668	16108	C00111	1	Phospholipid Biosynthesis
64	Octadecanoic acid	Stearic acid	HMDB00827	5281	28842	C01530	1	Plasmalogen Synthesis
65	Bilirubin	Bilirubin	HMDB00054	5280352	16990	C00486	1	Porphyrin Metabolism
66	Valine	L-Valine	HMDB00883	6287	16414	C00183	1	Propanoate Metabolism
67	Hypoxanthine	Hypoxanthine	HMDB00157	790	17368	C00262	1	Purine Metabolism
68	Uric acid	Uric acid	HMDB00289	1175	17775	C00366	1	Purine Metabolism
69	5-Phosphoribosylamine	5-Phosphoribosylamine	HMDB01128	439905	37737	C03090	1	Purine Metabolism
70	Guanine	Guanine	HMDB00132	764	16235	C00242	1	Purine Metabolism
71	Lactate	L-Lactic acid	HMDB00190	107689	422	C00186	1	Pyruvate Metabolism
72	Sphingosine 1-phosphate	Sphingosine 1-phosphate	HMDB00277	5353956	392583	C06124	1	Sphingolipid Metabolism
73	Sphingosine	Sphingosine	HMDB00252	5353955	16393	C00319	1	Sphingolipid Metabolism
74	Cholesterol	Cholesterol	HMDB00067	11025495	1307929	C00187	1	Steroid Biosynthesis
75	Isopentenyl pyrophosphate	Isopentenyl pyrophosphate	HMDB01347	1195	16584	C00129	1	Steroid Biosynthesis
76	Progesterone	Progesterone	HMDB01830	5994	17026	C00410	1	Steroidogenesis
77	18-Hydroxycorticosterone	18-Hydroxycorticosterone	HMDB00319	11222	16485	C01124	1	Steroidogenesis
78	Hypotaurine	Hypotaurine	HMDB00965	107812	16668	C00519	1	Taurine and Hypotaurine Metabolism
79	Thiamine	Thiamine	HMDB00235	1130	18385	C00378	1	Thiamine Metabolism
80	Lysine	L-Lysine	HMDB00182	5962	18019	C00047	1	Transcription/Translation
81	L-Lysine	L-Lysine	HMDB00182	5962	18019	C00047	1	Transcription/Translation
82	Proline	L-Proline	HMDB00162	145742	17203	C00148	1	Transcription/Translation
83	L-Tryptophan	L-Tryptophan	HMDB00929	6305	16828	C00078	1	Transcription/Translation
84	L-Leucine	L-Leucine	HMDB00687	6106	15603	C00123	1	Transcription/Translation
85	5-Hydroxy-tryptophan	5-Hydroxy-L-tryptophan	HMDB00472	144	28171	C01017	1	Tryptophan Metabolism
86	5-Hydroxyindoleacetic acid	5-Hydroxyindoleacetic acid	HMDB00763	1826	27823	C05635	1	Tryptophan Metabolism
87	1H-Indole-3-acetic acid	Indoleacetic acid	HMDB00197	802	16411	C00954	1	Tryptophan Metabolism
88	Anthranilic acid	2-Aminobenzoic acid	HMDB01123	227	30754	C00108	1	Tryptophan Metabolism
89	Epinephrine	Epinephrine	HMDB00068	5816	28918	C00788	1	Tyrosine Metabolism
90	L-Tyrosine	L-Tyrosine	HMDB00158	6057	17895	C00082	1	Tyrosine Metabolism
91	2-oxo-4-methylvaleric acid	Ketoleucine	HMDB00695	70	48430	C00233	1	Valine, Leucine and Isoleucine Degradation
92	3-methyl-2-oxo-butanoic acid	Alpha-ketoisovaleric acid	HMDB00019	49	16530	C00141	1	Valine, Leucine and Isoleucine Degradation
93	Glycolaldehyde	Glycolaldehyde	HMDB03344	756	17071	C00266	1	Vitamin B6 Metabolism
94	Cysteine	Cysteine	METPA0075	NA	NA	C00736	1	NA
95	Glycerolphosphate	NA	NA	NA	NA	NA	0	NA
96	Glycerophosphocholine	Glycerophosphocholine	HMDB00086	71920	16870	C00670	1	NA
97	Glutamate	D-Glutamic acid	HMDB03339	23327	15966	C00217	1	NA
98	Quinic acid	Quinic acid	HMDB03072	NA	17521	C06746	1	NA
99	Cystine	L-Cystine	HMDB00192	67678	16283	C00491	1	NA
100	Isoleucine	(+/-)-erythro-Isoleucine	HMDB33923	791	38264	C16434	1	NA
101	Pentosidine	Pentosidine	HMDB03933	119593	59951		1	NA
102	Nicotinuric acid	Nicotinuric acid	HMDB03269	68499	7563	C05380	1	NA
103	alpha-ketoglutarate	NA	NA	NA	NA	NA	0	NA
104	Malate	NA	NA	NA	NA	NA	0	NA
105	N-acetyl-glutamine	NA	NA	NA	NA	NA	0	NA
106	Pseudo uridine	NA	NA	NA	NA	NA	0	NA
107	Butyrylcarnitine	Butyrylcarnitine	HMDB02013	439829	NA	C02862	1	NA
108	3-amino-2-Piperidone	3-Amino-2-piperidone	HMDB00323	5200225	NA		1	NA
109	Homocysteic acid	NA	NA	NA	NA	NA	0	NA
110	Hydroxyacetic acid	Glycolic acid	HMDB00115	757	17497	C00160	1	NA
111	Delta-hydroxylysine	5-Hydroxylysine	HMDB00450	3032849	18040	C16741	1	NA
112	Myristoleic acid	Myristoleic acid	HMDB02000	5281119	27781	C08322	1	NA
113	Epinephrine glucuronide	Epinephrine glucuronide	HMDB10336	53480450	NA	C03033	1	NA
114	3-Pyridylacetic acid	3-Pyridylacetic acid	HMDB01538	108	1220323		1	NA
115	Parabanic acid	NA	NA	NA	NA	NA	0	NA
116	Glyceric acid, TMS	NA	NA	NA	NA	NA	0	NA
117	5-Hydroxylysine	5-Hydroxylysine	HMDB00450	3032849	18040	C16741	1	NA
118	3-hydroxyoxyisovaleric acid	NA	NA	NA	NA	NA	0	NA
119	2,4-bishydroxybutanoic acid	NA	NA	NA	NA	NA	0	NA
120	Pyrrole-2-carboxylic acid	Pyrrole-2-carboxylic acid	HMDB04230	12473	36751	C05942	1	NA
121	Methionine	NA	NA	NA	NA	NA	0	NA
122	Picolinic acid	Picolinic acid	HMDB02243	1018	28747	C10164	1	NA
123	Isovalerylcarnitine	Isovalerylcarnitine	HMDB00688	6426851	NA		1	NA
124	glycol	Polyethylene glycol	HMDB37790	173	15830	C01092	1	NA
125	Benzoic acid	Benzoic acid	HMDB01870	243	30746	C00180	1	NA
126	Palmitoleic acid	Palmitoleic acid	HMDB03229	445638	28716	C08362	1	NA
127	2-aminobutyric acid	NA	NA	NA	NA	NA	0	NA
128	4-hydroxy-proline	NA	NA	NA	NA	NA	0	NA
129	Succinyladenosine	Succinyladenosine	HMDB00912	20849086	15422		1	NA
130	Benzocaine	Benzocaine	HMDB04992	2337	116735	C07527	1	NA
131	2-methyl-butyric acid	NA	NA	NA	NA	NA	0	NA
132	Bisnorcholic acid	Bisnorcholic acid	HMDB02082	9547705	NA		1	NA
133	N-Acetyl glucosamine	NA	NA	NA	NA	NA	0	NA
134	Threitol	D-Threitol	HMDB04136	169019	48300	C16884	1	NA
135	Palmitoylcarnitine	NA	NA	NA	NA	NA	0	NA
136	3-Hydroxydodecanedioic acid	3-Hydroxydodecanedioic acid	HMDB00413	16663321	NA		1	NA
137	Proline betaine	Proline betaine	HMDB04827	115244	35280	C10172	1	NA
138	L-phenylalanyl-L-proline	NA	NA	NA	NA	NA	0	NA
139	Phenyllactic acid	Phenyllactic acid	HMDB00779	3848	25998	C01479	1	NA
140	Sorbose	L-Sorbose	HMDB01266	441484	10295	C08356	1	NA
141	Oxanilic acid	NA	NA	NA	NA	NA	0	NA
142	Decanoic acid	CE(10:0)	HMDB03603	4225619	NA	C02530	1	NA
143	3-Indolepropionic acid	3-Indolepropionic acid	HMDB02302	3744	NA		1	NA
144	3-Phosphoglyceric acid, TMS	NA	NA	NA	NA	NA	0	NA
145	N-acetyl-glycine	Acetylglycine	HMDB00532	10972	40410		1	NA
146	Hexanoylglycine	Hexanoylglycine	HMDB00701	99463	64390		1	NA
147	Arabinofuranose	Arabinofuranose	HMDB12325	440921	6178	C06115	1	NA
148	Glycylprolylhydroxyproline	Glycylprolylhydroxyproline	HMDB02171	21252274	NA		1	NA
149	2,3'-Dipyridyl	NA	NA	NA	NA	NA	0	NA
150	Phenylglyoxylic acid	Phenylglyoxylic acid	HMDB01587	11915	18280	C02137	1	NA
151	Homoanserine	Homoanserine	HMDB05767	20849429	NA		1	NA
152	2-Butenedioic acid	Maleic acid	HMDB00176	444266	18300	C01384	1	NA
153	beta-D-Glucopyranuronic acid	Beta-D-Glucopyranuronic acid	HMDB10314	168876	NA		1	NA
154	Benzaldehyde	Benzaldehyde	HMDB06115	240	17169	C00193	1	NA
155	Hordenine	Hordenine	HMDB04366	68313	5764	C06199	1	NA
156	3-hydroxypyridine	NA	NA	NA	NA	NA	0	NA
157	Xylitol	D-Xylitol	HMDB02917	6912	1305691	C00379	1	NA
158	Methylguanidine	Methylguanidine	HMDB01522	10111	16628	C02294	1	NA
159	3,4-bishydroxybutanoic acid	NA	NA	NA	NA	NA	0	NA
160	cis-3-Hexenyllactate	NA	NA	NA	NA	NA	0	NA
161	Tiglylglycine	Tiglylglycine	HMDB00959	6441567	NA		1	NA
162	Nonanoic acid	Pelargonic acid	HMDB00847	8158	29019	C01601	1	NA
163	N6-Acetyl-L-lysine	N6-Acetyl-L-lysine	HMDB00206	92832	17752	C02727	1	NA
164	2-amino-6-methylaminohexanoic acid	NA	NA	NA	NA	NA	0	NA
165	2-oxo-3-methyl-pentanoic acid	NA	NA	NA	NA	NA	0	NA
166	Methylcysteine	Methylcysteine	HMDB02108	24417	497729		1	NA
167	d-Xylose	D-Xylose	HMDB00098	135191	53455	C00181	1	NA
168	L-Threonic acid	NA	NA	NA	NA	NA	0	NA
169	Mannitol	Mannitol	HMDB00765	6251	16899	C00392	1	NA
170	Glucopyranose	NA	NA	NA	NA	NA	0	NA
171	Aminomalonic acid	Aminomalonic acid	HMDB01147	100714	17475	C00872	1	NA
172	Trimethylamine N-oxide	Trimethylamine N-oxide	HMDB00925	1145	15724	C01104	1	NA
173	trans-Hexadec-2-enoyl carnitine	trans-Hexadec-2-enoyl carnitine	HMDB06317	53477817	NA		1	NA
174	3, 4 dehydroproline	NA	NA	NA	NA	NA	0	NA
175	Linoleyl carnitine	Linoleyl carnitine	HMDB06469	6450015	NA		1	NA
176	6-Dehydrotestosterone glucuronide	6-Dehydrotestosterone glucuronide	HMDB10337	5460852	32709	C03033	1	NA
177	Indoleacrylic acid	Indoleacrylic acid	HMDB00734	15030923	NA	C00331	1	NA
178	2,2'-Bipyridine	NA	NA	NA	NA	NA	0	NA
179	Inositol	NA	NA	NA	NA	NA	0	NA
180	Undecanoic acid	Undecanoic acid	HMDB00947	8180	32368	C17715	1	NA
181	Linoelaidic acid	Linoelaidic acid	HMDB06270	5282457	NA		1	NA
182	Galactonic acid	Galactonic acid	HMDB00565	128869	16534	C00880	1	NA
183	4-Deoxypyridoxine	NA	NA	NA	NA	NA	0	NA
184	Decanoylcarnitine	Decanoylcarnitine	HMDB00651	10245190	NA		1	NA
185	5-Methoxytryptophol	5-Methoxytryptophol	HMDB01896	12835	114833		1	NA
186	Cadaverine	Cadaverine	HMDB02322	273	18127	C01672	1	NA
187	Erythrose	Erythrose	HMDB02649	439574	23956	C01796	1	NA
188	cis-2-Methylaconitate	cis-2-Methylaconitate	HMDB06357	3080625	16717	C04225	1	NA
189	Alloisoleucine	NA	NA	NA	NA	NA	0	NA
190	Nicotine	Nicotine	HMDB14330	942	18723	C16150	1	NA
191	2-Piperidinecarboxylic acid	Pipecolic acid	HMDB00070	849	17964	C00408	1	NA
192	Heneicosanoic acid	Heneicosanoic acid	HMDB02345	16898	39248		1	NA
193	oleoylcarnitine	Oleoylcarnitine	HMDB05065	53477789	NA		1	NA
194	N-formyl-glycine	NA	NA	NA	NA	NA	0	NA
195	3-Succinoylpyridine	3-Succinoylpyridine	HMDB00992	437	66951	C19569	1	NA
196	9,12-Octadecadienoic acid (Z,Z)-	NA	NA	NA	NA	NA	0	NA
197	Cyclohexanone	Cyclohexanone	HMDB03315	7967	17854	C00414	1	NA
198	2,3-Diaminopropionic acid	2,3-Diaminopropionic acid	HMDB02006	97328	16303	C03401	1	NA
199	Ribitol	Ribitol	HMDB00508	NA	15963	C00474	1	NA
200	Oxalic acid	Oxalic acid	HMDB02329	971	16995	C00209	1	NA
201	2-hydroxypyridine	2-Hydroxypyridine	HMDB13751	8871	16540	C02502	1	NA
202	D-Ribofuranose	NA	NA	NA	NA	NA	0	NA
203	Olic acid	NA	NA	NA	NA	NA	0	NA
204	Gluticol	NA	NA	NA	NA	NA	0	NA
205	Hydroxycarbamic acid	NA	NA	NA	NA	NA	0	NA
206	Alanine	Alanine	METPA0179	NA	NA	C01401	1	NA
207	1,2-dimethylpropanol	3-Methyl-2-butanol	HMDB33777	11732	NA		1	NA
208	Hexanoylcarnitine	Hexanoylcarnitine	HMDB00705	6426853	NA		1	NA
209	Maleimide	NA	NA	NA	NA	NA	0	NA
210	3-Aminosalicylic acid, TMS	NA	NA	NA	NA	NA	0	NA
211	6-deoxy-mannose	Rhamnose	HMDB00849	25310	62346	C00507	1	NA
212	Norleucine	L-Norleucine	HMDB01645	21236	18347	C01933	1	NA
213	Calcidiol	Calcidiol	HMDB03550	5283731	17933	C01561	1	NA
214	2-Hydroxycinnamic acid	2-Hydroxycinnamic acid	HMDB02641	637540	18125	C01772	1	NA
215	2,3-Dihydroxybutanoic acid	4-Deoxyerythronic acid	HMDB00498	13120901	NA		1	NA
216	N,N-Dimethyl-2-isopropoxyethylamine	NA	NA	NA	NA	NA	0	NA
217	1-hydroxy-1-cyclohexen	NA	NA	NA	NA	NA	0	NA
218	3,6-Dioxa-2,7-disilaoctane, 2,2,4,7,7-pentamethyl-	NA	NA	NA	NA	NA	0	NA
219	4-Aminohippuric acid	4-Aminohippuric acid	HMDB01867	2148	104011	D06890	1	NA
220	a-Amino isobutyric acid	NA	NA	NA	NA	NA	0	NA
221	Tetradecanoylcarnitine	Tetradecanoylcarnitine	HMDB05066	53477791	NA		1	NA
222	a-Hydroxyisobutyric acid	Alpha-Hydroxyisobutyric acid	HMDB00729	11671	50129		1	NA
223	Carnitine	Carnitine	METPA0048	NA	NA	C00487	1	NA
224	Cyclohexyloxy	NA	NA	NA	NA	NA	0	NA
225	Dodecanoylcarnitine	Dodecanoylcarnitine	HMDB02250	168381	NA		1	NA
226	Elaidic acid	Elaidic acid	HMDB00573	445639	27997	C00712	1	NA
227	o-Tyrosine	o-Tyrosine	HMDB06050	91482	278475		1	NA
